# Supplementary material for: Evaluation of CNPase and TGFβ1/Smad Signalling Pathway Molecule Expression in Sinus Epithelial Tissues of Patients with Chronic Rhinosinusitis with (CRSwNP) and without Nasal Polyps (CRSsNP)
Source: J Pers Med. 2024 Aug 23;14(9):894. doi: 10.3390/jpm14090894 (PMC11433593; doi:10.3390/jpm14090894)
Supplement: Supplementary file 1 [file jpm-14-00894-s001.zip]

Archive with 2 entries (2 files):
- Supplementary_Material_1.pdf
- Supplementary_Material_2.pdf
